# Supplementary material for: Vaginal and Uterine Microbiota of Healthy Maiden Mares during Estrus
Source: Vet Sci. 2024 Jul 18;11(7):323. doi: 10.3390/vetsci11070323 (PMC11281598; doi:10.3390/vetsci11070323)
Supplement: Supplementary file 1 [file vetsci-11-00323-s001.zip]

Archive with 1 entries (1 files):
- vetsci-3075101-supplementary.pdf
